# Supplementary material for: Candidate Faecal microRNAs as Non-Invasive Biomarkers for Bovine Paratuberculosis in Marchigiana Beef Cattle
Source: Int J Mol Sci. 2026 Jun 16;27(12):5412. doi: 10.3390/ijms27125412 (PMC13300290; doi:10.3390/ijms27125412)
Supplement: Supplementary file 1 [file ijms-27-05412-s001.zip]

Archive with 1 entries (1 files):
- ijms-4336179-supplementary.pdf
